# Supplementary material for: Diagnosis of bacterial vaginosis by a new multiplex peptide nucleic acid fluorescence in situ hybridization method
Source: PeerJ. 2015 Feb 17;3:e780. doi: 10.7717/peerj.780 (PMC4338769; doi:10.7717/peerj.780)
Supplement: Supplemental Information 1 [file peerj-03-780-s001.xlsx]

## Sheet: Original data
		BV diagnosis		Characteristics of vaginal samples from Portuguese women
	Sample code	Gram score	PNA-FISH	Age	Already had children	Previously diagnosed with BV	Uses pill as contraceptive	Uses condom as contraceptive	Does not use contraceptive
	UM004	-	-	21	Not	not	yes	not	-
	UM005	-	-	21	Not	not	yes	not	-
	UM012	-	-	23	Not	not	not	not	Uses other method as contraceptive
	UM018	-	-	45	Yes	not	yes	not	-
	UM019	-	-	29	Not	not	not	not	Uses other method as contraceptive
	UM023	-	-	61	Yes	not	not	not	yes
	UM025	-	-	47	Yes	not	not	not	Uses other method as contraceptive
	UM026	-	-	28	Not	not	not	not	Uses other method as contraceptive
	UM030	-	-	46	Yes	not	yes	not	-
	UM031	-	-	58	Not	not	not	not	yes
	UM033	-	-	48	Yes	not	not	not	yes
	UM036	-	-	42	Yes	not	not	not	Uses other method as contraceptive
	UM037	-	-	39	Yes	not	not	not	Uses other method as contraceptive
	UM038	-	-	58	Yes	not	not	not	yes
	UM039	-	-	52	Yes	not	not	not	yes
	UM041	-	-	37	Yes	not	not	not	Uses other method as contraceptive
	UM044	-	-	30	not (pregnant, 3rd trimester)	not	not	not	yes
	UM045	-	-	37	not (pregnant, 3rd trimester)	not	not	not	yes
	UM046	-	-	28	not (pregnant, 3rd trimester)	not	not	not	yes
	UM047	-	-	27	not (pregnant, 3rd trimester)	not	not	not	yes
	UM057	+	+	43	Yes	yes	not	not	Uses other method as contraceptive
	UM058	-	-	38	Yes	yes	not	not	Uses other method as contraceptive
	UM059	+	+	36	Yes	yes	not	not	yes
	UM064	+	+	45	Yes	yes	yes	not	-
	UM065	+	+	35	Yes	yes	yes	not	-
	UM066	+	+	32	Yes	not	yes	not	-
	UM068	-	-	28	Not	not	yes	not	-
	UM070	-	-	23	Not	not	not	not	-
	UM071	-	-	27	Not	not	not	not	-
	UM073	-	-	34	Not	not	yes	yes	-
	UM074	+	+	34	Not	yes	yes	yes	-
	UM075	-	-	27	Not	not	yes	not	-
	UM076	-	-	22	Not	not	yes	not	-
	UM077	-	-	23	Not	not	yes	yes	-
	UM084	-	-	17	Not	not	yes	not	-
	UM090	+	+	28	Yes	not	not	not	Uses other method as contraceptive
	UM092	-	-	24	Not	yes	yes	not	-
	UM093	-	-	21	Not	not	yes	not	-
	UM098	-	-	19	Not	not	yes	not	-
	UM100	-	-	42	Yes	not	yes	not	-
	UM101	-	-	22	Not	not	yes	not	-
	UM103	-	-	23	Not	not	yes	yes	-
	UM104	+	+	30	Not	not	yes	not	-
	UM105	-	-	19	Not	not	yes	yes	-
	UM106	-	-	26	Not	not	yes	not	-
	UM107	-	-	22	Not	not	not	yes	-
	UM108	+	+	32	Yes	not	yes	not	-
	UM110	-	-	19	Not	not	yes	not	-
	UM111	-	-	31	Not	not	not	not	Uses other method as contraceptive
	UM112	-	-	18	Not	not	yes	yes	-
	UM114	-	-	19	Not	not	yes	yes	-
	UM115	-	+	20	Not	not	yes	not	-
	UM116	-	+	35	Not	not	yes	not	-
	UM117	+	-	23	Not	not	not	yes	-
	UM118	-	+	26	Not	not	not	yes	-
	UM119	-	-	28	Not	not	yes	not	-
	UM120	+	-	36	Yes	not	not	not	-
	UM121	+	+	23	Not	not	not	not	yes
	UM122	-	-	23	Not	not	not	yes
	UM125	-	-	35	Yes	not	yes	not	-
	UM126	+	+	22	Not	not	yes	not	-
	UM127	+	+	25	Not	not	yes	not	-
	UM129	-	-	50	yes	not	not	yes	-
	UM130	-	-	24	not	not	not	yes	-
	UM132	+	-	38	yes	yes	yes	not	-
	UM133	-	-	22	not	yes	yes	not	-
	UM135	-	-	25	not	yes	not	yes	-
	UM137	+	+	22	not	yes	yes	not	-
	UM140	-	-	22	not	not	not	yes	-
	UM141	-	-	26	not	not	yes	not	-
	UM143	-	-	23	not	yes	yes	yes	-
	UM145	-	-	22	not	not	not	yes	-
	UM146	-	-	23	not	not	yes	not	-
	UM147	-	-	25	not	yes	not	yes	-
	UM148	-	-	25	not	not	yes	not	-
	UM149	-	-	22	not	not	not	not	Uses other method as contraceptive (diaphragm contraceptive)
	UM150	-	-	23	not	not	yes	yes	-
	UM151	-	-	40	not	not	not	not	yes
	UM152	-	-	36	yes	not	not	yes	-
	UM153	-	-	21	not	not	not	not	-
	UM154	-	-	24	not	yes	yes	not	-
	UM156	-	-	26	not	not	yes	yes	-
	UM159	-	-	26	not	not	not	yes	-
	UM166	-	-	21	not	not	yes	yes	-
	UM173	-	-	19	not	not	yes	yes	-
	UM174	-	-	21	not	yes	yes	not	-
	UM175	-	-	20	not	not	not	not	-
	UM176	-	-	52	yes	yes	not	not	-
	UM177	-	-	23	not	yes	yes	yes	-
	UM178	-	-	25	not	not	yes	yes	-
	UM179	-	-	51	yes	not	yes	no	-
	UM182	-	-	59	yes	not	not	not	Hysterectomy
	UM184	-	-	44	yes	not	not	not	IUD
	UM185	-	-	38	yes	yes	not	not	-
	UM186	-	-	52	not	not	not	not	-
	UM188	-	-	28	yes	not	yes	not	-
	UM189	-	-	51	yes	not	not	not	-
	UM190	-	-	52	yes	yes	not	not	-
	UM191	-	-	21	not	not	not	yes	-
	UM192	-	-	53	yes	not	not	not	-
	UM193	-	-	30	no (pregnant, 2nd trimester	not	not	not	yes
	UM195	-	-	30	yes	yes	yes	not	-
	UM196	-	-	42	yes	not	yes	not	-
	UM197	-	-	44	yes	yes	not	not	-
	UM198	-	-	33	yes	not	not	not	-
	UM199	-	-	23	not	yes	not	yes	-
	UM200	-	-	22	not	not	yes	not	-
	UM201	-	-	28	not	not	yes	not	-
	UM202	-	-	23	not	not	not	not	-
	UM203	-	-	22	not	yes	not	not	Uses other method as contraceptive
	UM204	-	-	19	not	not	yes	not	-
	UM205	-	-	18	not	not	yes	not	-
	UM206	-	-	28	not	not	yes	not	-
	UM208	-	-	33	yes	yes	not	not	-
	UM209	+	+	22	not	not	not	not	Uses other method as contraceptive
	UM210	-	-	22	not	not	not	not	Uses other method as contraceptive
	UM211	-	-	23	not	not	yes	not	-
	UM212	-	-	18	not	not	not	not	-
	UM213	-	-	18	not	not	yes	yes	-
	UM217	-	-	34	not	not	yes	not	-
	UM218	-	-	31	yes	not	not	not	Uses other method as contraceptive
	UM220	-	-	19	not	not	yes	not	-
	UM222	+	+	24	not	not	yes	not	-
	UM226	+	+	52	yes	not	yes	not	-
	UM228	-	-	21	not	not	yes	not	-
	UM230	+	+	29	not	yes	yes	not	-
	UM231	+	+	60	yes	yes	not	not	yes
	UM234	+	+	43	yes	not	not	not	yes
	UM235	+	+	27	yes	not	yes	not	-
	UM236	-	-	28	not	yes	yes	not	-
	UM237	-	-	16	not	not	yes	not	-
	UM242	+	+	30	not	not	yes	not	Also, uses diaphragm contraceptive
	UM247	-	-	19	not	not	yes	yes	-
	UM248	-	-	19	not	not	yes	yes	-
	UM249	-	-	50	yes	not	yes	not	-
	UM250	-	-	23	not	not	yes	not	-
	UM254	-	-	22	not	yes	yes	no	-
	UM255	+	-	24	not	not	not	yes	-
	UM257	-	-	24	not	not	yes	yes	-
	UM261	-	-	29	not	yes	yes	no	-
	UM265	+	+	30	not	yes	yes	not	-
	UM266	-	-	55	yes	yes	not	not	yes
	UM269	-	-	47	yes	not	yes	not	-
	UM272	-	-	50	yes	not	not	not	-
	UM273	-	-	26	not	not	yes	yes	-
	UM274	-	-	26	not	not	yes	not	-
	UM275	-	-	34	not	not	yes	not	-
	UM276	-	-	26	not	not	not	yes	-
	UM277	-	-	26	not	not	yes	not	-
	UM282	-	-	21	not	not	yes	not	-
